# Supplementary material for: Vedolizumab and ART in recent HIV-1 infection unveil the role of α4β7 in reservoir size
Source: JCI Insight. 2024 Jul 9;9(16):e182312. doi: 10.1172/jci.insight.182312 (PMC11343594; doi:10.1172/jci.insight.182312)
Supplement: Supporting data values [file jciinsight-9-182312-s174.xlsx]

## Sheet: Figure2a
Weeks	P1	P2	P3	P4	P5	P6	P7	P8	P9	P10
0	20	23	21	20	20	20	154	20	46	20
4	891	636000	102000	24700	104000	211	61100	19700	590	165000
8	714	145	163000	3810	82900	4670	232000	10500	17500	5470
12	500	20	678		294000	2000	187000	5910	3800	5010
16	1770	20	99	4680	42900	2410	48	6680		7990
20	1750	20	20	11300	48	2310	846	1960	18317	6630
24	1590	20	20	6250	36	4670	21900	10000	36420	4300

## Sheet: Figure2b
	Group	TimetoART	ART
VED01	0	24	0
VED02	0	4	1
VED03	0	8	1
VED04*	0	24	0
VED05	0	12	1
VED06	0	24	0
VED07	0	13	1
VED08	0	20	0
VED09	0	24	0
VEDO10	0	24	0
AELIX_23	1	5	1
AELIX_35	1	10	1
AELIX_36*	1	24	0
AELIX_16*	1	20	0
AELIX_17*	1	24	0
AELIX_32	1	4	1
AELIX_46	1	9	0
AELIX_12	1	4	1
AELIX_37	1	7	1
AELIX_2	1	9	1
AELIX_4	1	24	0
AELIX_44	1	7	1
AELIX_41	1	4	1
AELIX_28	1	12	0
AELIX_20	1	7	1

## Sheet: Figure2c
	Group	TimetoVL>1000	VL>1000
VED01	0	16	1
VED02	0	4	1
VED03	0	4	1
VED05	0	4	1
VED06	0	8	1
VED07	0	4	1
VED08	0	4	1
VED09	0	9	1
VEDO10	0	4	1
AELIX_23	1	4	1
AELIX_35	1	4	1
AELIX_32	1	4	1
AELIX_46	1	4	1
AELIX_12	1	4	1
AELIX_37	1	4	1
AELIX_2	1	7	1
AELIX_4	1	4	1
AELIX_44	1	4	1
AELIX_41	1	4	1
AELIX_28	1	4	1
AELIX_20	1	4	1

## Sheet: Figure2d
	Group	TimetoART	ART
VED01	0	24	0
VED02	0	4	1
VED03	0	8	1
VED05	0	12	1
VED06	0	24	0
VED07	0	13	1
VED08	0	20	0
VED09	0	24	0
VEDO10	0	24	0
AELIX_23	1	5	1
AELIX_35	1	10	1
AELIX_32	1	4	1
AELIX_46	1	9	0
AELIX_12	1	4	1
AELIX_37	1	7	1
AELIX_2	1	9	1
AELIX_4	1	24	0
AELIX_44	1	7	1
AELIX_41	1	4	1
AELIX_28	1	12	0
AELIX_20	1	7	1

## Sheet: Figure3a (left panel)
	BL	Pre ATI_W24	W28	W48
VED01	1.3	2.0637	2.04365	2.10262
VED02	3.3861	3.26257	2.71605	2.2914
VED03	3.45544	2.86993	2.50054	2.92149
VED04	2.64351	1.3	1.3	1.63989
VED05	3.31974	2.4811	2.38125	2.44521
VED06	2.78806	2.25026	1.30686	1.76303
VED08	3.17687	2.20848	2.25778	2.43981
VED09	2.46245	1.3	1.85824	1.93112
VED10	2.78883	1.3	2.21414	1.80465

## Sheet: Figure3a (right panel)
	BL	Pre ATI_W24	W28	W48
VED01	3.93436	3.22737	2.8207	3.82819
VED02	5.07487	3.28928	4.53721	3.69537
VED03	4.67007	3.3928	4.43032	4.20495
VED04	3.50388	4.20195	3.87037	3.37002
VED05	4.51758	3.73795	4.16787	3.39849
VED06	3.30215	2.99819	3.4318	3.11539
VED08	4.22452	3.13869	3.69344	3.49717
VED09	4.30803	2.9537	2.51491	3.73676
VED10	3.44997	2.81248	3.59789	3.09834

## Sheet: Figure3b (left panel)
	BL_ILEUM	Pre ATI_ W24_ILEUM	BL_CAECUM	Pre ATI_ W24_CAECUM
VED01	3.0449	1.9694	2.86072	1.3
VED02	2.29021	2.09107	2.7354	1.9371
VED03	3.3806	2.73808	3.09736	2.76714
VED04	1.72681	1.80557	1.87615	2.31993
VED05	3.02228	1.55258	3.25706	1.4512
VED06	2.18286	1.3	2.52859	1.3
VED08	3.51808	1.3	3.38148	1.3
VED09	2.53975	2.11735	2.72625	2.13646
VED10	2.15115	1.93181	2.17737	1.3

## Sheet: Figure3c (right panel)
	BL_ILEUM	Pre ATI_ W24_ILEUM	BL_CAECUM	Pre ATI_ W24_CAECUM
VED01	1.3	1.3	3.96607	2.59609
VED02	4.67082	1.3	3.8203	2.654
VED03	4.73959	3.43082	4.30987	2.64064
VED04	2.38788	1.3	2.75051	1.3
VED05	3.84378	3.07969	2.99864	2.62149
VED06	2.73775	2.97321	3.33724	1.3
VED08	4.82906	3.04357	3.60033	1.3
VED09	3.77592	1.3	4.22843	3.90487
VED10	2.80967	2.55479	2.41595	1.3

## Sheet: Figure4a
	BL	Pre ATI_ W24	W28	W48
VEDO1	7.52	2	1.75	1.75
VEDO2	7.8	16.9	11.5	11.5
VEDO3	5.95	13.8	9.83	8.68
VEDO4	7.18	6.16	5.93	9.07
VEDO5	10.9	12.6	15.7	7.96
VEDO6	19.8	3.38	3.39	10.2
VEDO7	5.44	8.33	5.98	6.79
VEDO8	9.64	10.7	10.7	11.8
VEDO9	6.6	1.04	2.06	2.18
VEDO10	4.76	1.72	1.46	4.97

## Sheet: Figure4b
Left panel	Increases	Stable	Decreases
	16.9	6.16	2
	13.8	10.7	3.38
	12.6		1.04
			1.72
Middle panel	Increases	Stable	Decreases
	23.16	5.74	7.22
	25.18	12.02	8.9
	22.66		2.37
			17.05
Right panel	Increases	Stable	Decreases
	3.29	4.2	3.23
	3.39	3.14	3
	3.74		2.95
			2.81

[truncated: 47 more sheets: Figure4c, Figure4d, Figure4e, Figure5a, Figure5b, Figure5c, Figure5d, Figure5e, Figure6a, Figure6b, Figure6c, Figure6d, Figure6e, Figure6f, Figure6g, Figure6h, Figure6i, Figure7a, Figure7b, Figure7c …]
